# Supplementary material for: HIV-1 Reverse Transcriptase Inhibition by Major Compounds in a Kenyan Multi-Herbal Composition (CareVid™): In Vitro and In Silico Contrast
Source: Pharmaceuticals (Basel). 2021 Sep 30;14(10):1009. doi: 10.3390/ph14101009 (PMC8541497; doi:10.3390/ph14101009)
Supplement: Supplementary file 1 [file pharmaceuticals-14-01009-s001.zip]

Archive with 1 entries (1 files):
- pharmaceuticals-1374968-supplementary.pdf
